# Supplementary material for: Exploring the Association between Emotional Intelligence and Academic Performance and Stress Factors among Dental Students: A Scoping Review
Source: Dent J (Basel). 2022 Apr 7;10(4):67. doi: 10.3390/dj10040067 (PMC9026633; doi:10.3390/dj10040067)
Supplement: Supplementary file 1 [file dentistry-10-00067-s001.zip]

Archive with 1 entries (1 files):
- dentistry-1602389-supplementary.pdf
